# Supplementary material for: A Multiobjective, Lion Mating Optimization Inspired Routing Protocol for Wireless Body Area Sensor Network Based Healthcare Applications
Source: Sensors (Basel). 2019 Nov 20;19(23):5072. doi: 10.3390/s19235072 (PMC6928723; doi:10.3390/s19235072)
Supplement: Supplementary File 1 [file sensors-19-05072-s001.zip]

Archive with 7 entries (4 files):
- SupplementaryMaterial/
- SupplementaryMaterial/video1_direc_500fps.avi
- __MACOSX/
- __MACOSX/SupplementaryMaterial/
- __MACOSX/SupplementaryMaterial/._video1_direc_500fps.avi
- SupplementaryMaterial/video1_inv_500fps.avi
- __MACOSX/SupplementaryMaterial/._video1_inv_500fps.avi
